# Supplementary material for: MAP3Kε1/2 Interact with MOB1A/1B and Play Important Roles in Control of Pollen Germination through Crosstalk with JA Signaling in Arabidopsis
Source: Int J Mol Sci. 2022 Feb 28;23(5):2683. doi: 10.3390/ijms23052683 (PMC8910673; doi:10.3390/ijms23052683)
Supplement: Supplementary file 1 [file ijms-23-02683-s001.zip]

Archive with 1 entries (1 files):
- ijms-1597632-supplementary.pdf
